# Supplementary material for: GO-PCA: An Unsupervised Method to Explore Gene Expression Data Using Prior Knowledge
Source: PLoS One. 2015 Nov 17;10(11):e0143196. doi: 10.1371/journal.pone.0143196 (PMC4648502; doi:10.1371/journal.pone.0143196)
Supplement: S1 File — (XLSX) [file pone.0143196.s016.xlsx]

## Sheet: Sheet1
Label	PC	GO Term ID	k	K	P-value	E-score (psi=1.0e-04)	Median Correlation	Genes
BP: bicarbonate transport [-1:5/13]	-1	GO:0015701	5	13	8.3e-08	56.6	0.73	CA1,CA2,HBA1,HBB,RHAG
CC: cytoplasmic membrane-bounded vesicle lumen [-1:13/48]	-1	GO:0060205	13	48	8.6e-09	5.5	0.71	CLU,DEFA1,EGF,F13A1,HBA1,HBB,LTF,PDGFA,PF4,PPBP,PROS1,SPARC,THBS1
CC: T cell receptor complex [2:8/12]	2	GO:0042101	8	12	4e-08	44.4	0.68	CD247,CD3D,CD3E,CD3G,CD8A,CD8B,TRAT1,ZAP70
BP: natural killer cell activation [2:5/11]	2	GO:0030101	5	11	1.4e-07	16	0.5	CASP8,CD2,CORO1A,KLRK1,PIK3CD
MF: chemokine receptor activity [2:5/12]	2	GO:0004950	5	12	5.2e-07	14.3	0.35	ACKR4,CCR5,CCR6,CX3CR1,CXCR2
BP: cellular defense response [2:11/40]	2	GO:0006968	11	40	2.8e-12	11	0.52	CCR5,CD160,CX3CR1,CXCR2,GNLY,ITK,KIR3DL2,KLRC3,KLRC4,PRF1,SH2D1A
BP: response to type I interferon [2:20/52]	2	GO:0034340	20	52	6e-09	6.9	0.62	GBP2,HLA-A,HLA-B,HLA-E,HLA-F,HLA-G,IFITM1,IFNAR2,IRF1,IRF9,ISG20,JAK1,MX1,MX2,OAS2,PSMB8,SAMHD1,SOCS1,SP100,XAF1
BP: pos. regulation of T cell activation [2:24/93]	2	GO:0050870	24	93	4.3e-12	4.5	0.51	CCL5,CD247,CD28,CD3D,CD3E,CD3G,DPP4,FYN,GATA3,HLA-A,HLA-E,HLA-G,ICOS,IL23A,KLRK1,LCK,MALT1,PIK3CA,PTPRC,SIRPG,TGFBR2,VAV1,ZAP70,ZBTB1
BP: hydrogen peroxide catabolic process [-2:7/9]	-2	GO:0042744	7	9	1.9e-08	31.8	0.59	CAT,GPX1,HBA1,HBB,MPO,PRDX1,PRDX3
BP: G1/S transition of mitotic cell cycle [-2:38/130]	-2	GO:0000082	38	130	3e-08	2.6	0.54	CCNB1,CCNE1,CCNE2,CDC25A,CDC7,CDK2,CDK4,CKS1B,CUL4A,E2F1,EIF4E,GSPT1,MCM2,MCM4,MCM5,MCM6,ORC6,PCNA,PIM1,POLE2,PRIM1,PSMA2,PSMA7,PSMB3,PSMB5,PSMB6,PSMB7,PSMD1,PSMD10,PSMD14,PSMD2,PSMD4,PSMF1,RRM2,TFDP1,TYMS,UBB,WEE1
CC: MHC class II protein complex [3:9/11]	3	GO:0042613	9	11	5.6e-12	113.5	0.86	CD74,HLA-DMA,HLA-DMB,HLA-DPA1,HLA-DPB1,HLA-DQA1,HLA-DQB1,HLA-DRA,HLA-DRB1
BP: response to fungus [3:5/6]	3	GO:0009620	5	6	3.6e-09	65.2	0.64	S100A12,S100A8,S100A9,SYK,TLR4
BP: neg. regulation of leukocyte prolif. [3:7/19]	3	GO:0070664	7	19	3.8e-08	22.9	0.52	CEBPB,GSTP1,HLA-DRB1,LILRB2,LST1,LYN,MNDA
BP: response to bacterium [3:35/118]	3	GO:0009617	35	118	5.8e-16	5	0.47	ADAM9,ANXA3,CAMP,CD14,CD1D,CEBPB,CFP,CXCL2,DEFA1,DEFA4,FGR,GSTP1,HCK,HLA-DRB1,IL1B,IRAK3,LILRB2,LTF,LY96,LYN,LYST,MAPKAPK3,MEF2C,MYD88,NLRP3,S100A12,S100A8,S100A9,SLC11A1,SYK,TLR1,TLR2,TLR4,TNFRSF1B,TRIB1
BP: inflammatory response [3:26/104]	3	GO:0006954	26	104	2.3e-10	3.7	0.45	AIF1,ANXA1,AOAH,C3AR1,CEBPB,CSF1R,CYBB,FOS,HDAC9,HLA-DRB1,HMOX1,IL10RB,IL1B,IL1RN,LTA4H,LYZ,NLRP3,PLSCR1,PTX3,RIPK2,S100A8,S100A9,SLC11A1,SYK,TNFRSF1A,VNN1
BP: platelet degranulation [3:19/66]	3	GO:0002576	19	66	1.3e-07	3.6	0.42	ALDOA,CD36,CD63,CD9,CFD,F13A1,LAMP2,LYN,MMRN1,PDGFA,PECAM1,PF4,PLEK,PPBP,PROS1,SERPINA1,SPARC,SRGN,TIMP1
BP: autophagy [-3:15/36]	-3	GO:0006914	15	36	6.7e-09	6.9	0.67	ANXA7,ATG13,ATG14,ATG9A,BECN1,FBXO7,FIS1,GABARAPL2,HDAC6,NBR1,OPTN,PINK1,SQSTM1,WDR45,WIPI2
CC: cullin-RING ubiquitin ligase complex [-3:18/64]	-3	GO:0031461	18	64	8.4e-07	4	0.69	BTRC,CCNF,CDC16,CDC27,CDKN1B,CUL4A,DCAF10,DCAF11,DCAF6,DCAF8,DDB1,FBXO9,FZR1,KLHL21,RBX1,SKP1,SPOP,ZER1
CC: endolysosome [4:5/7]	4	GO:0036019	5	7	3.6e-08	49.1	0.34	CTSB,CTSL,CTSS,TLR7,TLR8
MF: MHC class II receptor activity [4:5/7]	4	GO:0032395	5	7	3.5e-09	35.8	0.81	HLA-DPA1,HLA-DQA1,HLA-DQB1,HLA-DRA,HLA-DRB1
BP: detection of external biotic stimulus [4:7/11]	4	GO:0098581	7	11	6.2e-09	34.3	0.57	CD1D,HLA-DRB1,LY96,NOD2,TLR1,TLR2,TLR4
BP: phagosome maturation [4:11/30]	4	GO:0090382	11	30	5.1e-10	11.4	0.49	ATP6V0B,ATP6V0D1,ATP6V0E1,ATP6V1B2,CYBA,CYBB,LTF,NCF1,NCF2,RAB31,SLC11A1
BP: humoral immune response [4:13/45]	4	GO:0006959	13	45	3.3e-10	9.1	0.5	BLNK,CD83,CFP,FCN1,HLA-DQB1,HLA-DRB1,LY86,MEF2C,MS4A1,POU2AF1,POU2F2,TFEB,TREM1
BP: defense response to other organism [4:23/89]	4	GO:0098542	23	89	1.5e-13	6	0.54	APOBEC3A,ATG7,CAMP,CEBPB,CFP,CLEC7A,DEFA4,FGR,LILRB1,LTF,LYST,MYD88,NOD2,PLSCR1,S100A12,S100A8,S100A9,SLC11A1,SYK,TLR2,TLR4,TLR7,TLR8
BP: response to IFN-gamma [4:22/82]	4	GO:0034341	22	82	3.8e-11	6	0.54	CIITA,FCGR1A,FCGR1B,HCK,HLA-B,HLA-C,HLA-DPA1,HLA-DPB1,HLA-DQA1,HLA-DQB1,HLA-DRA,HLA-DRB1,IFI30,IFNGR1,IFNGR2,IRF1,IRF4,IRF5,IRF8,KYNU,SLC11A1,TRIM38
BP: MyD88-dependent toll-like receptor signal. pathway [4:17/66]	4	GO:0002755	17	66	5.6e-10	5.1	0.49	BTK,CD14,DUSP6,FOS,LY96,MAP2K1,MAP3K1,MAPK10,MEF2A,MYD88,NFKBIA,NOD2,PELI1,RPS6KA1,TLR2,TLR4,TLR5
BP: DNA strand elongation involved in DNA replication [-4:14/29]	-4	GO:0006271	14	29	1.1e-08	6.2	0.65	APEX1,FEN1,GINS1,GINS2,MCM2,MCM3,MCM6,MCM7,PCNA,POLA1,POLD2,PRIM1,RFC4,RFC5
BP: leukocyte aggregation [5:19/75]	5	GO:0070486	19	75	1.1e-13	8.1	0.6	ANXA1,CD2,CD28,CD3D,CD3E,CD3G,CD4,CD8A,CD8B,DPP4,ITGAL,ITK,LAT,LCK,LEF1,PTGER4,RORA,SEMA4D,ZAP70
BP: leukocyte migration [5:35/139]	5	GO:0050900	35	139	9.8e-10	3.3	0.23	ATP1B1,CCL5,CCR1,CCR5,CD2,CD244,CD58,CEACAM8,CKLF,DOK2,FCER1G,FYN,GATA3,ITGA5,ITGA6,ITGAL,ITGAV,ITGB2,LCK,LGALS3,MYH9,PF4,PIK3CB,PIK3R1,PROS1,S100A12,S100A8,S100A9,SELP,SELPLG,SIRPG,TBX21,XCL1,YES1,ZAP70
BP: B cell prolif. [-5:5/10]	-5	GO:0042100	5	10	8.7e-07	31.1	0.77	CD40,CD79A,CR2,MEF2C,MS4A1
BP: regulation of B cell receptor signal. pathway [6:5/7]	6	GO:0050855	5	7	2.7e-07	23.2	0.33	CD300A,LYN,PRKCB,PRKCH,PTPN22
BP: pos. regulation of cell killing [6:6/21]	6	GO:0031343	6	21	1.3e-07	17.2	0.51	CRTAM,HLA-B,HLA-E,KLRK1,NCR3,RASGRP1
BP: antigen receptor-mediated signal. pathway [6:21/82]	6	GO:0050851	21	82	1.7e-08	3.2	0.31	BTN3A1,CD247,CD38,CD79A,FYN,HLA-DPA1,HLA-DQA1,HLA-DRB1,INPP5D,LAT2,NFKBIA,PDE4D,PLCG2,PLEKHA1,PRKCB,PRKD2,PTPRC,SKAP1,SYK,VAV3,ZAP70
CC: platelet alpha granule membrane [-7:6/8]	-7	GO:0031092	6	8	6.4e-09	41.6	0.71	CD36,CD9,ITGA2B,ITGB3,SELP,SPARC
BP: regulation of wound healing [-7:13/49]	-7	GO:0061041	13	49	2.8e-08	5.7	0.5	ADRA2A,ALOX12,CAV1,FGF2,GP1BA,HBEGF,HPSE,MYLK,PDGFA,SELP,SERPINB2,SERPINE2,THBS1
CC: condensed chromosome kinetochore [8:8/17]	8	GO:0000777	8	17	1.8e-13	73.4	0.77	BIRC5,BUB1,BUB1B,CCNB1,CENPA,CENPE,CENPF,NDC80
BP: regulation of transcription involved in G1/S transition of mitotic cell cycle [8:11/20]	8	GO:0000083	11	20	2.3e-08	29.6	0.65	CCNE1,CDC45,CDC6,CDK1,DHFR,FBXO5,ORC1,PCNA,POLA1,RRM2,TYMS
BP: mitotic sister chromatid segregation [8:11/44]	8	GO:0000070	11	44	3.9e-10	15.6	0.68	CCNB1,CDCA8,CENPE,DLGAP5,DSCC1,KIF18A,NCAPG,NDC80,NUSAP1,SMC2,ZWINT
CC: U1 snRNP [8:8/10]	8	GO:0005685	8	10	2.9e-09	12.3	0.72	SNRPB,SNRPC,SNRPD1,SNRPD2,SNRPD3,SNRPE,SNRPF,SNRPG
BP: centromere complex assembly [8:10/24]	8	GO:0034508	10	24	1.6e-08	10.8	0.52	CENPA,CENPE,CENPF,CENPM,CENPN,CENPQ,CENPU,HELLS,ITGB3BP,MIS18A
BP: DNA replication [8:43/112]	8	GO:0006260	43	112	8.6e-19	6.4	0.58	BLM,CDC25A,CDC45,CDC6,CDC7,CDK1,CDK2,CHEK1,DKC1,DNA2,DUT,FEN1,GINS1,GINS2,KIAA0101,MCM10,MCM2,MCM3,MCM4,MCM5,MCM6,MCM7,NASP,ORC1,ORC2,ORC4,ORC6,PCNA,POLA1,POLD2,POLD3,POLE2,POLE3,PRIM1,PRIM2,RAD1,RAD51,RFC3,RFC4,RFC5,RPA3,SLBP,WRN
BP: regulation of mitotic nuclear division [8:19/75]	8	GO:0007088	19	75	2.6e-10	5.7	0.57	AURKA,AURKAIP1,BIRC5,BUB1,BUB1B,CDC20,CDC6,CENPE,CENPF,CHEK1,DLGAP5,FBXO5,KIF11,KIF20B,KNTC1,NEK2,NUSAP1,RGCC,TTK
BP: nucleoside phosphate biosynthetic process [8:21/81]	8	GO:1901293	21	81	3.6e-07	3.4	0.43	ACOT7,ADK,ADSL,ALDOA,AQP1,ATIC,ATP5G1,ATP5G3,CTPS1,GARS,GBAS,GMPS,HTR2B,MTHFD1,PFAS,PMM1,PRPS1,RRM1,RRM2,TYMS,UMPS
BP: regulation of cell shape [11:11/44]	11	GO:0008360	11	44	2.5e-07	6.5	0.33	ALDOA,ARAP3,CDC42EP4,CSF1R,EPB41L3,EPS8,FGD6,FGR,FMNL1,HCK,PTK2B
BP: cotranslational protein targeting to membrane [-11:31/100]	-11	GO:0006613	31	100	1.5e-08	2.9	0.69	RPL10A,RPL11,RPL13,RPL17,RPL18,RPL22,RPL28,RPL3,RPL36A,RPL5,RPL6,RPL7A,RPLP0,RPLP1,RPS12,RPS16,RPS17,RPS18,RPS21,RPS7,RPS8,SEC61A1,SEC61B,SEC61G,SPCS1,SPCS2,SPCS3,SRPRB,SSR1,SSR4,TRAM1
BP: platelet aggregation [12:8/23]	12	GO:0070527	8	23	1.7e-09	20.5	0.51	CLIC1,FLNA,ILK,MYH9,PLEK,RAP2B,TLN1,VCL
BP: respiratory electron transport chain [13:21/84]	13	GO:0022904	21	84	7.6e-09	4.8	0.66	ATP5A1,ATP5B,ATP5F1,ATP5J,ATP5J2,ATP5L,COX6A1,COX6B1,NDUFA1,NDUFA13,NDUFA2,NDUFB1,NDUFB11,NDUFB3,NDUFB4,NDUFC1,NDUFS6,UQCR11,UQCRC2,UQCRFS1,UQCRH
MF: heparin binding [14:7/28]	14	GO:0008201	7	28	8.9e-07	12.3	0.47	AZU1,CTSG,ELANE,LTF,MPO,SERPINE2,ZNF146
BP: neg. regulation of viral genome replication [15:9/34]	15	GO:0045071	9	34	4.2e-07	7.6	0.2	FAM111A,IFI16,IFITM1,IFITM2,IFITM3,LTF,PLSCR1,TNIP1,ZC3HAV1
CC: stress fiber [-15:6/24]	-15	GO:0001725	6	24	1e-07	15.8	0.41	ACTN1,DAAM1,GAS2L1,PTK2,TPM1,TPM4
