# Supplementary material for: GO-PCA: An Unsupervised Method to Explore Gene Expression Data Using Prior Knowledge
Source: PLoS One. 2015 Nov 17;10(11):e0143196. doi: 10.1371/journal.pone.0143196 (PMC4648502; doi:10.1371/journal.pone.0143196)
Supplement: S2 File — (XLSX) [file pone.0143196.s017.xlsx]

## Sheet: Sheet1
Label	PC	GO Term ID	k	K	P-value	E-score (psi=1.0e-04)	Median Correlation	Genes
CC: T cell receptor complex [1:6/12]	1	GO:0042101	6	12	5.8e-10	107.5	0.94	Cd247,Cd3d,Cd3e,Cd3g,Skap1,Zap70
BP: T cell receptor signal. pathway [1:11/31]	1	GO:0050852	11	31	9.2e-16	74.9	0.87	Cd247,Cd28,Cd3e,Gata3,Itk,Rltpr,Skap1,Themis,Thy1,Txk,Zap70
BP: V(D)J recombination [1:10/13]	1	GO:0033151	10	13	1.4e-07	19.1	0.45	Atm,Bcl11b,Foxp1,Lef1,Lig4,Prkdc,Tcf3,Tcf7,Vprbp,Xrcc6
CC: MCM complex [1:8/9]	1	GO:0042555	8	9	5.7e-09	16.4	0.9	Mcm2,Mcm3,Mcm4,Mcm5,Mcm6,Mcm7,Mms22l,Tonsl
BP: DNA conformation change [1:25/65]	1	GO:0071103	25	65	8.7e-08	3.4	0.69	Asf1a,Asf1b,Blm,Chaf1b,Ctcf,Ddx1,Hells,Mcm2,Mre11a,Nasp,Ncapd2,Ncapd3,Ncapg,Npm1,Pot1a,Rad51,Recql,Rtel1,Ruvbl1,Smarcc1,Smc2,Smc4,Suv39h1,Top2a,Trp53
BP: antigen processing and presentation of exogenous peptide antigen via MHC class II [-1:6/10]	-1	GO:0019886	6	10	8.4e-09	71.4	0.64	Cd74,Fcer1g,Fcgr2b,H2-Eb1,Ifi30,Unc93b1
BP: regulation of phagocytosis [-1:13/44]	-1	GO:0050764	13	44	8.6e-10	10.7	0.66	C3,Cd300a,Cd36,Clec7a,Fcer1g,Fcgr2b,Fcgr3,Fgr,Hck,Il1b,Sirpa,Slc11a1,Syk
BP: inflammatory response [-1:46/110]	-1	GO:0006954	46	110	2.3e-18	5.9	0.53	Adam8,Aif1,Alox5,Alox5ap,Axl,Ccl3,Ccr1,Ccrl2,Cd300a,Cd44,Cebpb,Chil3,Clec10a,Cyba,Cybb,Fcer1g,Fcgr1,Fcgr3,Hmox1,Il18,Il1a,Il1b,Il1rn,Itgam,Lipa,Mapkapk2,Mefv,Naip2,Naip5,Ncf1,Nfe2l2,Nfkbiz,Nlrc4,Nlrp3,Notch2,Pla2g7,Pparg,Prcp,Ptafr,Rbpj,Slc11a1,Snap23,Syk,Thbs1,Tnfrsf1a,Tnfrsf1b
BP: cellular response to metal ion [-1:13/43]	-1	GO:0071248	13	43	2.2e-07	5.2	0.51	Alox5ap,Asph,Cebpa,Clic4,Cpne2,Fos,Fosb,Hmox1,Jun,Junb,Mt1,Mt2,Rasa4
BP: cellular response to molecule of bacterial origin [-1:29/81]	-1	GO:0071219	29	81	8.2e-13	4.9	0.52	Adam9,Axl,Ccl2,Ccl3,Cd14,Cd180,Cd300lb,Cd36,Cd80,Cd86,Cxcl10,Cxcl16,Fcgr2b,Il18,Il1b,Irak2,Litaf,Ly96,Mapk3,Mrc1,Nfkbia,Nlrp3,Ptafr,Tirap,Tlr2,Tlr6,Tnip2,Tnip3,Xbp1
CC: condensed chromosome outer kinetochore [2:9/11]	2	GO:0000940	9	11	6e-09	49.8	0.86	Bub1,Bub1b,Cenpe,Cenpf,Ndc80,Nup133,Plk1,Ska2,Ska3
CC: chromocenter [2:6/8]	2	GO:0010369	6	8	9.7e-08	25.1	0.89	Aurkb,Cbx5,Cdca8,Esco2,Incenp,Oip5
CC: spindle microtubule [2:12/32]	2	GO:0005876	12	32	1.9e-11	25	0.95	Aurka,Birc5,Cdk1,Kif11,Kif18a,Kif18b,Kntc1,Nusap1,Plk1,Ska3,Spag5,Tpx2
BP: mitotic spindle organization [2:10/26]	2	GO:0007052	10	26	4e-10	19.9	0.89	Aurka,Aurkb,Chek2,Kif11,Kif23,Kif4,Nek2,Spc25,Stil,Stmn1
CC: kinetochore [2:27/63]	2	GO:0000776	27	63	4.3e-19	18.8	0.9	Aurkb,Birc5,Bub1,Bub1b,Cbx5,Cenpe,Cenpf,Cenph,Cenpi,Dsn1,Incenp,Kif2c,Knstrn,Mad2l1,Nek2,Nsl1,Nuf2,Nup133,Nup43,Plk1,Sgol1,Ska2,Ska3,Spag5,Spc24,Spc25,Zwilch
BP: meiosis I [2:11/26]	2	GO:0007127	11	26	5e-09	16.3	0.84	Aurka,Brca2,Cks2,Espl1,Fancd2,Fbxo5,Ndc1,Plk1,Rad51,Syce2,Trip13
BP: DNA replication [2:19/56]	2	GO:0006260	19	56	1.4e-12	9.4	0.87	Blm,Brca1,Brca2,Ccne2,Dkc1,Dna2,Fen1,Gins1,Lig1,Mcm2,Mms22l,Nasp,Orc6,Pola1,Pole,Rad51,Rfc3,Ticrr,Zranb3
CC: replication fork [2:26/39]	2	GO:0005657	26	39	5.2e-14	9.4	0.76	Blm,Chek1,Dnmt1,H2afx,Hdac2,Mms22l,Pcna,Plrg1,Pola1,Pola2,Pole,Pole2,Pole3,Prpf19,Rad18,Rad51b,Rfc1,Rfc2,Rfc3,Rfc4,Rfc5,Rpa2,Rpa3,Smarcad1,Uhrf1,Zranb3
BP: neg. T cell selection [-2:6/11]	-2	GO:0043383	6	11	1.5e-10	28.5	0.4	Cd28,Cd3e,Dock2,Ptprc,Themis,Zap70
BP: regulation of CD4-positive, alpha-beta T cell activation [-2:6/22]	-2	GO:2000514	6	22	1.7e-08	12.1	0.23	4632428N05Rik,Il2rg,Irf1,Prkcq,Rara,Zbtb7b
BP: alpha-beta T cell differentiation [-2:14/42]	-2	GO:0046632	14	42	2.5e-09	7.4	0.58	Bcl11b,Bcl2,Eomes,Gata3,Ifng,Il18r1,Itk,Lef1,Ncor1,Satb1,Tcf7,Tnfsf8,Txk,Zap70
BP: regulation of leukocyte mediated cytotoxicity [-2:9/35]	-2	GO:0001910	9	35	1.7e-07	6.7	0.47	Cd226,Crtam,F2rl1,Klrb1c,Klre1,Klrk1,Rasgrp1,Sh2d1a,Xcl1
BP: neg. regulation of lymphocyte activation [-2:20/79]	-2	GO:0051250	20	79	4.4e-11	4.9	0.29	4632428N05Rik,Adora2a,Cblb,Cyld,Dtx1,Id2,Irf1,Lax1,Ndfip1,Nfkbid,Peli1,Pglyrp1,Prdm1,Ptpn22,Slfn1,Tbc1d10c,Tigit,Tnfaip8l2,Xcl1,Zc3h12d
CC: MHC class II protein complex [3:5/5]	3	GO:0042613	5	5	1.4e-09	58.4	0.7	Cd74,H2-DMa,H2-Eb1,H2-Oa,H2-Ob
BP: B cell receptor signal. pathway [3:9/24]	3	GO:0050853	9	24	9.2e-16	33.9	0.52	Blk,Cd19,Cd79a,Cd79b,Lat2,Mef2c,Plcg2,Ptpn6,Syk
CC: inflammasome complex [3:7/8]	3	GO:0061702	7	8	9.9e-08	14.1	0.56	Aim2,Casp1,Naip2,Naip5,Nlrc4,Nlrp1b,Nlrp3
BP: lymphocyte prolif. [3:12/47]	3	GO:0046651	12	47	3.9e-11	11.5	0.28	Cd180,Cxcr4,Dock2,Dock8,Ebi3,Gapt,Itgam,Itgb2,Malt1,Mef2c,Prkcd,Ptprc
BP: B cell activation [3:21/83]	3	GO:0042113	21	83	1.3e-15	7.2	0.47	Bcl11a,Bcl6,Cd180,Cd40,Cd79a,Cd86,Cr2,Dclre1c,Gapt,Hdac9,Hhex,Lat2,Lyl1,Malt1,Mef2c,Nfam1,Plcg2,Pou2f2,Prkcd,Swap70,Tpd52
BP: leukocyte mediated immunity [3:18/71]	3	GO:0002443	18	71	2.4e-11	6.7	0.46	Ccl3,Cd300a,Cd74,Ctsc,Ctsh,Fcer1g,Fcgr2b,Gapt,H2-DMa,Inpp5d,Milr1,Myo1f,Myo1g,Ncf1,Pou2f2,Prkcd,Ptpn6,Stxbp2
BP: regulation of lymphocyte prolif. [3:32/126]	3	GO:0050670	32	126	5e-14	4.8	0.27	Bcl6,Btla,Card11,Ccr2,Ccr7,Cd209a,Cd300a,Cd40,Cd74,Cd80,Cd86,Ceacam1,Clec2i,Coro1a,D930015E06Rik,Fcgr2b,Gpr183,Il18,Il1b,Inpp5d,Itgal,Mef2c,Mzb1,Nckap1l,Ptpn6,Ptprc,Rac2,Sash3,Syk,Tgfb1,Tnfrsf13c,Zc3h12d
CC: complex of collagen trimers [-3:8/9]	-3	GO:0098644	8	9	2.9e-10	44.4	0.96	Col1a1,Col1a2,Col3a1,Col4a1,Col4a2,Col5a2,Lum,Tnxb
MF: extracellular matrix structural constituent [-3:8/10]	-3	GO:0005201	8	10	9.2e-11	41.5	0.78	Col1a1,Col3a1,Col4a1,Fbn1,Lamb1,Lamc1,Mfap5,Pxdn
MF: fibronectin binding [-3:5/14]	-3	GO:0001968	5	14	4.2e-07	41.4	0.66	Ccdc80,Igfbp3,Igfbp5,Thbs1,Tnc
CC: extracellular matrix component [-3:35/58]	-3	GO:0044420	35	58	8.1e-19	22.1	0.73	Adamts1,Ccdc80,Cd151,Col15a1,Col1a1,Col1a2,Col3a1,Col4a1,Col4a2,Col5a2,Dag1,Eln,Fbln1,Fbln5,Fbn1,Hspg2,Lama2,Lama4,Lama5,Lamb1,Lamb2,Lamc1,Loxl2,Ltbp1,Lum,Matn2,Mfap5,Mmrn2,Nid1,Nid2,Thbs2,Timp1,Timp3,Tnc,Tnxb
MF: integrin binding [-3:20/46]	-3	GO:0005178	20	46	1.2e-15	20.7	0.55	Cd151,Col3a1,Ctgf,Cyr61,Emp2,Fap,Fbln5,Fbn1,Igf1,Jam3,Kdr,Lama5,Lamb1,Mfge8,Ppap2b,S1pr3,Thbs1,Tspan4,Vcam1,Vtn
MF: serine-type endopeptidase inhibitor activity [-3:6/13]	-3	GO:0004867	6	13	3.7e-07	18.4	0.54	App,Serpina1b,Serpinb6a,Serpine1,Serpine2,Serping1
MF: collagen binding [-3:14/33]	-3	GO:0005518	14	33	3.8e-10	14.9	0.73	Abi3bp,Antxr1,C1qtnf1,Ctsk,Ddr2,Ecm2,Lum,Nid1,Pcolce,Pcolce2,Sparc,Thbs1,Tll1,Tnxb
CC: proteinaceous extracellular matrix [-3:66/103]	-3	GO:0005578	66	103	6.3e-39	13.8	0.71	Abi3bp,Adamts1,Adamts2,Agrn,Aspn,Bgn,Ccdc80,Cd151,Clec3b,Col14a1,Col15a1,Col1a1,Col1a2,Col3a1,Col4a1,Col4a2,Col5a1,Col5a2,Col6a1,Col6a2,Col6a3,Cpz,Crispld2,Ctgf,Dag1,Ecm2,Efemp2,Fbln1,Fbn1,Hspg2,Lama2,Lama3,Lama4,Lama5,Lamb1,Lamb2,Lamc1,Lox,Loxl1,Loxl2,Ltbp1,Ltbp4,Lum,Matn2,Mfap2,Mfap5,Mmrn2,Nid1,Nid2,Olfml2a,Olfml2b,Postn,Ptn,Sfrp1,Smoc2,Sparc,Tgfb3,Thbs2,Timp1,Timp3,Tnc,Tnxb,Vcan,Vtn,Vwa1,Wnt5a
BP: cell-substrate adhesion [-3:28/84]	-3	GO:0031589	28	84	2e-17	7.8	0.67	Adamts12,Antxr1,Bcam,Col3a1,Ctgf,Cttn,Dlc1,Efna1,Emp2,Fer,Fermt2,Fzd4,Gas6,Itga1,Jam3,Lama5,Lamb1,Lamc1,Nid1,Nid2,Parva,Ptprk,Rhod,Sfrp1,Tek,Tnxb,Vcam1,Vtn
BP: regulation of endothelial cell prolif. [-3:23/52]	-3	GO:0001936	23	52	2.7e-13	7.5	0.52	Apoe,Bmp2,Bmp4,Cav1,Cav2,Ccl11,Cdh13,Dll4,Egfl7,F3,Flt4,Jun,Kdr,Lrg1,Nr2f2,Ptprm,Sema5a,Sparc,Sulf1,Tek,Thbs1,Vegfa,Wnt5a
BP: regulation of kidney development [-3:8/21]	-3	GO:0090183	8	21	3.8e-07	6.1	0.59	Bmp4,Egr1,Fat4,Lgr4,Maged1,Vegfa,Wwtr1,Yap1
BP: salivary gland morphogenesis [-3:10/24]	-3	GO:0007435	10	24	3.5e-08	5.4	0.57	Dag1,Egfr,Fgf7,Fgfr2,Il6,Lama5,Nfib,Sema3c,Tgfb2,Tgfb3
BP: neural crest cell development [-3:13/27]	-3	GO:0014032	13	27	6.2e-09	5.1	0.55	Acvr1,Bmpr1a,Edn1,Ednra,Efnb1,Jag1,Kitl,Lama5,Nrp2,Rdh10,Sema3c,Sema3f,Snai2
BP: axon guidance [-3:32/62]	-3	GO:0007411	32	62	4.1e-18	5	0.59	Apbb2,Boc,Cxcl12,Dag1,Efnb1,Epha4,Erbb2,Flrt2,Gas1,Lama2,Lamb2,Matn2,Myh10,Nfib,Nrp2,Ntf3,Ptprm,Robo1,Robo2,Ryk,Scn1b,Sema3a,Sema3c,Sema3f,Sema5a,Sema6a,Slit2,Slit3,Tgfb2,Unc5b,Vegfa,Wnt5a
BP: regulation of vasculature development [-3:40/118]	-3	GO:1901342	40	118	5.3e-16	4.5	0.54	Adamts1,Adm,Angpt2,Aqp1,Bmp4,C3,Ccl11,Ccl2,Cd59a,Col4a2,Cyp1b1,Efna1,Egr1,Emp2,F3,Gata6,Hspb1,Kdr,Klf4,Lrg1,Mmrn2,Ptprm,Rhob,Sash1,Sema5a,Serpine1,Serpinf1,Sfrp2,Sparc,Srpx2,Sulf1,Tek,Thbs1,Thbs2,Tie1,Tmem100,Tspan12,Vegfa,Vegfc,Wnt5a
BP: cell-cell adhesion via plasma-membrane adhesion molecules [-3:21/47]	-3	GO:0098742	21	47	1.1e-10	4.4	0.58	Ajuba,Cdh13,Cldn12,Cldn5,Dchs1,Dsg2,Esam,Fat4,Mcam,Pcdh18,Pcdhb16,Ptprm,Pvrl2,Pvrl3,Robo1,Robo2,Scarf2,Sele,Selp,Tenm3,Vcam1
BP: neutrophil chemotaxis [4:10/32]	4	GO:0030593	10	32	5.2e-15	57.1	0.68	C5ar1,Csf3r,Cxcr2,Fcer1g,Fcgr3,Itgam,S100a8,S100a9,Trem1,Trem3
BP: regulation of tumor necrosis factor production [4:17/65]	4	GO:0032680	17	65	1.7e-09	3.9	0.52	Arrb2,C5ar2,Card9,Ccl3,Cd14,Cd300ld,Clec7a,Fcer1g,Fcgr3,Irak3,Mapkapk2,Myd88,Nod1,Pf4,Thbs1,Tirap,Tlr2
BP: lymphocyte migration [-5:5/20]	-5	GO:0072676	5	20	7.4e-08	23.8	0.37	Ccl3,Ccr2,Itgb7,Myo1g,Tbx21
BP: pos. regulation of T cell activation [-5:26/103]	-5	GO:0050870	26	103	1.5e-11	5	0.19	Adam8,Aif1,Ccl5,Ccr2,Ccr7,Cd27,Cd28,Cd3e,Cd5,Cd80,Cd83,Dpp4,Gata3,Ifng,Il12b,Il2ra,Il6st,Il7r,Lck,Lgals1,Nck2,Prkcq,Ptpn22,Thy1,Xcl1,Zap70
BP: mitotic nuclear division [-5:27/77]	-5	GO:0007067	27	77	7.8e-07	2.9	0.89	Aurka,Aurkb,Bub1b,Cdca5,Cdca8,Cenpe,Espl1,Gsg2,Kif11,Kif14,Kif23,Kif2c,Kif4,Knstrn,Mad2l1,Mastl,Ncapd2,Ncapd3,Ncapg,Ncaph,Plk1,Racgap1,Ska3,Smc2,Spag5,Ube2c,Zwint
MF: oligosaccharyl transferase activity [6:6/6]	6	GO:0004576	6	6	3.4e-07	13.3	0.56	Dad1,Ddost,Krtcap2,Stt3a,Stt3b,Tusc3
CC: cytosolic ribosome [6:20/38]	6	GO:0022626	20	38	1.1e-08	4.7	0.74	Nufip1,Rpl10a,Rpl13,Rpl3,Rpl30,Rpl31,Rpl35a,Rpl38,Rpl39,Rpl5,Rps13,Rps15,Rps17,Rps18,Rps23,Rps28,Rps29,Rps3,Rps5,Rps8
CC: specific granule [-6:5/9]	-6	GO:0042581	5	9	5.2e-07	33.4	0.32	Adam8,Anxa3,Camp,Ltf,Olfm4
BP: cytokinesis [-6:12/36]	-6	GO:0000910	12	36	1e-07	5.6	0.93	Anln,Aurkb,Birc5,Cep55,Cit,Ckap2,Ect2,Kif20a,Kif23,Kif4,Plk1,Prc1
BP: chromosome segregation [-6:26/92]	-6	GO:0007059	26	92	8.2e-11	4.7	0.93	Brca1,Bub1,Casc5,Cdca2,Cdca5,Cdca8,Cenpe,Cenpf,Cit,Esco2,Espl1,Fancd2,Kif14,Kif22,Kif2c,Ncapd2,Ncapg,Ncaph,Nek2,Nuf2,Plk1,Sgol1,Ska3,Spag5,Spc25,Top2a
BP: granulocyte activation [7:5/12]	7	GO:0036230	5	12	3.1e-08	62.9	0.65	Ccl3,Fcer1g,Myo1f,Syk,Tyrobp
BP: phagocytosis [-7:14/53]	-7	GO:0006909	14	53	4.6e-07	3.9	0.53	Aif1,Axl,Cd302,Cd36,Clec7a,Fcgr1,Gsn,Hck,Lrp1,Mertk,Pld4,Scarb1,Slc11a1,Thbs1
BP: skeletal muscle cell differentiation [-9:8/29]	-9	GO:0035914	8	29	6.9e-08	17.5	0.45	Asb2,Atf3,Btg2,Egr1,Egr2,Fos,Nr4a1,Pax5
BP: regulation of B cell activation [-9:20/79]	-9	GO:0050864	20	79	7.8e-07	3.7	0.1	Ahr,Bank1,Bcl6,Btla,Card11,Cd38,Cd74,Cd81,Ctla4,Id2,Ikzf3,Il10,Il6,Prdm1,Tbx21,Tirap,Tnfaip3,Tnfrsf13c,Tnfsf13b,Whsc1
CC: proteasome core complex [10:12/14]	10	GO:0005839	12	14	1.8e-13	17.5	0.72	Psma1,Psma2,Psma3,Psma4,Psma5,Psma6,Psma7,Psmb2,Psmb3,Psmb6,Psmb7,Psmb8
CC: mitochondrial respiratory chain complex I [10:20/22]	10	GO:0005747	20	22	7.6e-16	9.4	0.76	Ndufa1,Ndufa2,Ndufa3,Ndufa6,Ndufa9,Ndufab1,Ndufb11,Ndufb5,Ndufb6,Ndufb7,Ndufb8,Ndufb9,Ndufc2,Ndufs2,Ndufs4,Ndufs7,Ndufs8,Ndufv1,Ndufv2,Park7
MF: structural constituent of ribosome [10:16/25]	10	GO:0003735	16	25	2.3e-09	8	0.65	Mrpl11,Mrpl16,Mrpl20,Mrpl23,Mrpl32,Mrpl36,Mrpl51,Mrpl52,Mrps17,Mrps18b,Mrps21,Rpl24,Rps17,Rps29,Rps3,Rps5
CC: inner mitochondrial membrane protein complex [10:32/43]	10	GO:0098800	32	43	1.1e-19	7.9	0.75	Atp5d,Atp5e,Atp5g1,Atp5j2,Atp5l,Atp5o,Ndufa1,Ndufa2,Ndufa3,Ndufa4,Ndufa6,Ndufa9,Ndufab1,Ndufb11,Ndufb5,Ndufb6,Ndufb7,Ndufb8,Ndufb9,Ndufc2,Ndufs2,Ndufs4,Ndufs7,Ndufs8,Ndufv1,Ndufv2,Park7,Sdhb,Sdhd,Smdt1,Timm17a,Usmg5
BP: response to sterol [-10:5/9]	-10	GO:0036314	5	9	6.5e-07	23	0.13	Ccl3,Ccr5,Lrp6,Tgfb1,Tgfbr1
BP: artery morphogenesis [-10:8/32]	-10	GO:0048844	8	32	6.2e-08	8	0.26	Eng,Hes1,Hpgd,Lrp1,Nf1,Pdgfrb,Tgfbr1,Zmiz1
BP: neg. regulation of viral process [11:12/48]	11	GO:0048525	12	48	9.7e-07	4.6	0.36	Ccl3,Ccl4,Eif2ak2,Ifitm1,Ifitm3,Isg20,Jun,Oasl1,Plscr1,Rsad2,Tnf,Trim25
CC: blood microparticle [-11:9/36]	-11	GO:0072562	9	36	4.6e-09	19.2	0.52	Apoe,C1qb,C1qc,C3,Cd5l,Cfh,F13a1,Fn1,Stom
BP: response to IFN-beta [12:5/19]	12	GO:0035456	5	19	6.9e-10	30.1	0.37	Gm4951,Ifit3,Ifitm1,Ifitm2,Ifitm3
CC: basal plasma membrane [12:5/16]	12	GO:0009925	5	16	1.8e-07	20	0.37	Aqp1,Cd34,Itga9,Slco3a1,Tek
BP: response to virus [12:21/84]	12	GO:0009615	21	84	1.5e-11	6.6	0.41	Cd86,Cxcl10,Cxcl9,Ddx58,Ddx60,Dhx58,Ifih1,Ifit1,Ifit2,Ifit3,Ifitm1,Ifitm2,Ifitm3,Nlrp3,Oas1a,Oas2,Oas3,Oasl2,Rsad2,Samhd1,Tnf
BP: neg. regulation of leukocyte differentiation [12:12/46]	12	GO:1902106	12	46	2.3e-07	5.2	0.04	Ccl3,Ctla4,Flt3,Gata2,Inpp5d,Ltf,Nfkbid,Pglyrp1,Prdm16,Tmem176a,Tmem176b,Ubash3b
CC: lysosomal membrane [-12:26/101]	-12	GO:0005765	26	101	2.2e-08	2.8	0.44	Ahnak,Anxa2,Atp6v0d1,Atp6v1a,Atp6v1g1,Atraid,Clcn5,Clcn7,Gba,Gdap2,Hgsnat,Lamp2,Litaf,Lrp1,Npc1,Pqlc2,Rnf13,Scarb2,Slc12a4,Slc15a3,Slc17a5,Slc29a3,Slc35f6,Stard3,Stx7,Tmem165
BP: angiogenesis [13:31/123]	13	GO:0001525	31	123	2.6e-08	3	0.22	Acvr1,Acvrl1,Angpt2,Anxa2,Calcrl,Cav1,Ccr2,E2f8,Emcn,Eng,Epas1,Ephb4,Fgfr1,Flt1,Itgb1,Jam3,Kdr,Mapk14,Meis1,Notch4,Nrp1,Pik3cb,Plxnd1,Ptk2,Ptprb,Ramp1,Robo4,Rxra,S1pr1,Tek,Vezf1
BP: regulation of natural killer cell chemotaxis [-13:5/6]	-13	GO:2000501	5	6	8.5e-10	86.6	0.37	Ccl12,Ccl3,Ccl4,Ccl5,Xcl1
BP: cholesterol biosynthetic process [-13:6/8]	-13	GO:0006695	6	8	6.2e-07	11.1	0.51	Dhcr24,Hmgcr,Hsd17b7,Insig1,Lss,Pmvk
BP: response to IFN-gamma [-13:8/32]	-13	GO:0034341	8	32	4.2e-07	7	0.39	Ccl2,Cxcl16,Gbp2,Gbp3,Gbp5,Gbp8,Gbp9,Irf1
BP: pos. regulation of response to external stimulus [-13:32/128]	-13	GO:0032103	32	128	2.4e-09	2.9	0.36	C3ar1,C5ar1,Ccl2,Ccl24,Ccl3,Ccl4,Ccl5,Ccr1,Cd74,Cmklr1,Ctss,Cxcl10,Cxcl13,Fcer1g,Fcgr1,Fcgr3,Gas6,Il1b,Irg1,Ly86,Ly96,Pla2g7,Ptger4,Ptgs2,Ptprj,Sqstm1,Swap70,Tnf,Tnfrsf11a,Traf6,Vamp8,Vegfa
BP: lymph vessel development [14:8/18]	14	GO:0001945	8	18	5.8e-07	17.6	0.59	Efnb2,Flt4,Foxc2,Kdr,Prox1,Ptpn14,Sox18,Tmem204
MF: lipoprotein particle binding [14:6/15]	14	GO:0071813	6	15	8.9e-07	16.7	0.44	Cd36,Gpihbp1,Msr1,Scarf1,Stab1,Stab2
BP: semaphorin-plexin signal. pathway [14:6/14]	14	GO:0071526	6	14	2.7e-07	10.3	0.6	Nrp2,Plxna2,Plxna4,Sema3a,Sema3f,Sema6a
MF: sulfur compound binding [-14:19/64]	-14	GO:1901681	19	64	1.5e-12	6.4	0.62	Abi3bp,Ccdc80,Clec3b,Col5a1,Crispld2,Cxcl13,Grem1,Gstm5,Lpl,Pcolce,Pcolce2,Postn,Ptges,Sfrp1,Smoc2,Thbs3,Thbs4,Tnxb,Vegfa
BP: cell activation involved in immune response [-16:20/78]	-16	GO:0002263	20	78	1.4e-09	5.6	0.1	Bcl3,Ccl3,Clec4e,Cx3cr1,Foxp1,Gapt,Gpr183,Icam1,Il18r1,Il6,Irf4,Itgal,Lgals1,Milr1,Prkce,Ptger4,Rasgrp1,Sbno2,Sema4a,Tnfaip3
BP: neg. regulation of inflammatory response [-16:14/55]	-16	GO:0050728	14	55	1.3e-07	5.5	0.31	Adora2a,Fcgr2b,Ier3,Il10,Irg1,Mefv,Nfkb1,Nlrp3,Ptger4,Ptpn2,Socs3,Tnfaip3,Tnfrsf1b,Zfp36
MF: chemokine receptor activity [18:5/12]	18	GO:0004950	5	12	1.5e-08	77.5	0.24	Ccr2,Ccr4,Ccr5,Ccr8,Cxcr6
MF: cytokine receptor activity [18:10/40]	18	GO:0004896	10	40	8.7e-14	19.1	0.21	Ccr2,Ccr4,Ccr5,Ccr8,Cd44,Cxcr6,Il18r1,Il1rl2,Il23r,Il2rb
CC: midbody [18:16/58]	18	GO:0030496	16	58	2.1e-07	4.7	0.93	Aspm,Aurkb,Birc5,Cdca8,Cdk1,Cenpe,Cenpf,Cep55,Ect2,Incenp,Kif14,Kif20a,Kif4,Nek2,Plk1,Racgap1
BP: lymphocyte costimulation [20:5/15]	20	GO:0031294	5	15	8.9e-07	16.4	0.36	Cd28,Cd3e,Cd5,Il4,Tnfsf14
BP: pos. regulation of IFN-gamma production [-21:11/42]	-21	GO:0032729	11	42	2.9e-08	8.8	0.16	Ccr2,Cd2,Il12rb2,Il18r1,Il23r,Irf8,Klre1,Klrk1,Runx1,Slc11a1,Txk
