# Supplementary material for: GO-PCA: An Unsupervised Method to Explore Gene Expression Data Using Prior Knowledge
Source: PLoS One. 2015 Nov 17;10(11):e0143196. doi: 10.1371/journal.pone.0143196 (PMC4648502; doi:10.1371/journal.pone.0143196)
Supplement: S3 File — (XLSX) [file pone.0143196.s018.xlsx]

## Sheet: Sheet1
Label	PC	GO Term ID	k	K	P-value	E-score (psi=1.0e-04)	Median Correlation	Genes
BP: postsynaptic membrane assembly [1:5/5]	1	GO:0097104	5	5	9e-08	25.4	0.51	LRP4,NLGN1,NLGN3,NRXN1,NRXN2
BP: neg. regulation of neurogenesis [1:14/48]	1	GO:0050768	14	48	1.3e-09	7.2	0.52	ASCL1,EDNRB,GDI1,GPR56,ITM2C,LRP4,NLGN1,NOTCH1,OMG,RUFY3,SEMA5A,SOX11,SOX2,SOX9
BP: pos. regulation of nervous system development [1:24/95]	1	GO:0051962	24	95	5.8e-11	5	0.43	ASCL1,CAMK2B,COBL,DSCAM,EPHB1,FZD3,GPRC5B,MAGI2,MAPT,NDRG4,NLGN1,NLGN3,NOTCH1,NRXN1,NTRK2,PTPRD,SEMA5A,SERPINE2,SMARCD3,SOX11,STMN2,SYT17,TCF4,ZEB1
CC: synapse [1:26/85]	1	GO:0045202	26	85	7.3e-10	4	0.4	AMPH,ATP1A3,BSN,CACNB4,CDK5R1,CYFIP2,DGKI,DNM3,KCND2,LPHN1,LRP4,MAGI2,NLGN1,NLGN3,NLGN4X,NRXN1,RAB3A,SARM1,SERPINE2,SLC17A7,SNAP25,SV2A,SYN1,SYNGR3,SYT1,SYT11
MF: gated channel activity [1:16/62]	1	GO:0022836	16	62	5.2e-07	3.1	0.37	CACNB4,CLCN6,GABRB1,GRIA2,GRIA3,GRIA4,KCNB1,KCNC1,KCND2,KCNJ10,KCNJ16,KCNN2,SCN1A,SCN2A,SCN3A,SCN3B
CC: fibrillar collagen trimer [-1:5/9]	-1	GO:0005583	5	9	4.4e-07	34.4	0.8	COL1A1,COL1A2,COL3A1,COL5A1,LUM
BP: regulation of extrinsic apoptotic signal. pathway via death domain receptors [-1:10/26]	-1	GO:1902041	10	26	3.7e-07	9.5	0.48	CASP8,FAS,ICAM1,LGALS3,SERPINE1,SP100,THBS1,TMBIM1,TNFAIP3,TNFSF10
BP: pos. regulation of leukocyte migration [-1:12/41]	-1	GO:0002687	12	41	1.2e-09	9.5	0.44	AIF1,CCL20,CCL5,CCR1,CXCL12,CXCL13,ICAM1,IL6,NCKAP1L,PYCARD,RAC2,THBS1
BP: regulation of phagocytosis [-1:9/22]	-1	GO:0050764	9	22	1.1e-07	8.1	0.54	C2,CCL2,CYBA,HCK,IL1B,NCKAP1L,PYCARD,RAB27A,SYK
BP: extracellular matrix disassembly [-1:18/69]	-1	GO:0022617	18	69	1.6e-10	6.1	0.42	COL10A1,COL15A1,COL1A1,COL1A2,COL3A1,COL5A1,COL5A2,COL6A2,COL6A3,CTSK,CTSS,DCN,FBN1,LAMB1,LCP1,MMP1,MMP7,TIMP1
BP: pos. regulation of inflammatory response [-1:12/33]	-1	GO:0050729	12	33	6.6e-08	6	0.5	IL15,IL18,IL1B,IL6,MAPK13,NOD2,PTGER4,PTGS2,S100A8,S100A9,TLR2,VAMP8
BP: defense response to other organism [-1:20/78]	-1	GO:0098542	20	78	4.6e-12	4.9	0.44	ANXA3,APOBEC3G,BATF,BST2,CEBPB,CLEC7A,CXCL13,IL6,IRF1,ISG20,MX2,NOD2,PLSCR1,PRF1,PTPRC,PYCARD,S100A8,S100A9,SYK,TLR2
BP: leukocyte migration [-1:30/109]	-1	GO:0050900	30	109	6.9e-13	4.2	0.43	CCL2,CCL5,CCR1,CCR5,CD2,CD44,CD48,COL1A1,CXCR4,EMR2,F11R,FCER1G,GCNT1,HCK,IL6,ITGA5,ITGB2,LYN,MYH9,NCKAP1L,PROCR,PTPN6,S100A8,S100A9,SHC1,SLC16A3,SLC7A7,SYK,THBD,TREM1
MF: peptidase inhibitor activity [-1:15/55]	-1	GO:0030414	15	55	3.1e-07	4.1	0.42	CAST,CST7,CSTA,PI3,RPS6KA1,SERPINA1,SERPINB1,SERPINE1,SERPINF1,SERPING1,SERPINH1,SLPI,SPINT2,TIMP1,TNFAIP8
BP: spindle checkpoint [2:7/19]	2	GO:0031577	7	19	2.3e-11	71.3	0.84	BIRC5,BUB1B,CDC20,CENPF,MAD2L1,TTK,UBE2C
BP: mitotic spindle elongation [2:5/6]	2	GO:0000022	5	6	9.8e-09	53.2	0.78	AURKB,KIF23,KIF4A,PRC1,RACGAP1
CC: condensed chromosome, centromeric region [2:12/17]	2	GO:0000779	12	17	3.2e-12	44.9	0.75	AURKB,BIRC5,BUB1,BUB1B,CCNB1,CENPA,CENPE,CENPF,DSN1,NDC80,PLK1,SPC25
BP: regulation of chromosome segregation [2:18/32]	2	GO:0051983	18	32	2.7e-17	35.2	0.74	AURKB,BUB1B,BUB3,CCNB1,CDC20,CDC6,CENPF,ECT2,ESPL1,FBXO5,KIF2C,MAD2L1,NEK2,PLK1,RACGAP1,SPAG5,TTK,UBE2C
BP: mitotic chromosome condensation [2:6/7]	2	GO:0007076	6	7	2.7e-08	25.3	0.69	NCAPD2,NCAPG,NCAPH,NUSAP1,SMC2,SMC4
BP: mitotic nuclear division [2:33/71]	2	GO:0007067	33	71	4.1e-28	19.2	0.74	AURKA,AURKB,BIRC5,BUB1B,CCNB1,CDCA8,CENPE,CHEK2,ESPL1,FBXO5,KIF11,KIF14,KIF15,KIF18A,KIF23,KIF2C,KIF4A,KIFC1,NCAPD2,NCAPG,NCAPH,NDC80,NEK2,NUSAP1,PBK,PLK1,RACGAP1,SMC2,SMC4,SPAG5,UBE2C,UBE2S,ZWINT
BP: DNA strand elongation involved in DNA replication [2:16/25]	2	GO:0006271	16	25	2e-10	15.1	0.62	FEN1,GINS1,GINS2,LIG1,MCM2,MCM3,MCM4,MCM6,MCM7,PCNA,POLA2,POLD1,PRIM1,RFC3,RFC4,RFC5
BP: DNA recombination [2:19/48]	2	GO:0006310	19	48	2.9e-11	6.6	0.56	EXO1,FEN1,HMGB2,HMGB3,LIG1,MSH2,PCNA,POLA2,POLD1,POLE,POLE2,PRIM1,RAD51AP1,RAD54L,RBBP8,RFC3,RFC4,RFC5,TRIP13
BP: DNA replication [2:28/75]	2	GO:0006260	28	75	2.4e-15	5.9	0.6	CDC6,CDC7,CDK2,CHEK1,DBF4,DKC1,FEN1,GINS1,GINS2,KIAA0101,LIG1,MCM10,MCM2,MCM3,MCM4,MCM6,MCM7,PCNA,POLA2,POLD1,POLE,POLE2,PRIM1,RAD1,RFC3,RFC4,RFC5,RNASEH2A
CC: MHC class II protein complex [-2:8/10]	-2	GO:0042613	8	10	1.8e-08	19	0.85	CD74,HLA-DMA,HLA-DMB,HLA-DPA1,HLA-DPB1,HLA-DQB1,HLA-DRA,HLA-DRB1
CC: blood microparticle [-2:13/50]	-2	GO:0072562	13	50	4.4e-09	6.7	0.44	A2M,C1QB,C1S,C3,CLU,CP,F13A1,FN1,HP,MSN,PROS1,SERPINA3,SERPING1
BP: cellular response to lipopolysaccharide [-2:12/32]	-2	GO:0071222	12	32	3e-07	4.5	0.53	AXL,CCL2,CD14,HCK,IL1B,LY96,LYN,PYCARD,TGFB1,TLR2,TNFAIP3,TNFRSF1B
BP: inflammatory response [-2:25/89]	-2	GO:0006954	25	89	2.5e-09	3.5	0.45	AIF1,ANXA1,BLNK,C3AR1,CCL2,CEBPB,CSF1R,CXCR4,CYBA,CYBB,HLA-DRB1,HMOX1,HRH1,IL1B,ITGB2,LYZ,PLSCR1,PTX3,S100A8,S100A9,SERPINA3,SLC11A1,SYK,TGFB1,TNFRSF1A
CC: basement membrane [3:9/25]	3	GO:0005604	9	25	1.2e-08	13.7	0.43	CD151,COL4A1,COL4A2,EFEMP2,LAMA2,LAMB1,LAMB2,LAMC1,NID1
BP: lipopolysaccharide-mediated signal. pathway [-3:8/12]	-3	GO:0031663	8	12	9.6e-07	10	0.56	CCL2,CCL5,HCK,IL18,IL1B,LY96,LYN,TLR2
BP: regulation of BMP signal. pathway [4:6/21]	4	GO:0030510	6	21	3.4e-07	17	0.23	HIPK2,NBL1,RBPJ,SMAD7,SULF1,ZNF423
BP: angiogenesis [4:17/66]	4	GO:0001525	17	66	2.4e-09	4	0.33	COL4A1,EFNB2,ENG,GPR124,HMOX1,ITGA5,JAM3,MCAM,MED1,MYH9,NRP1,PDGFRB,PLXDC1,PLXND1,SEMA5A,THBS1,THY1
MF: chromatin binding [4:25/98]	4	GO:0003682	25	98	7.1e-07	2.9	0.39	ACTN4,ANKRD17,AUTS2,BCL6,BRD2,BRD3,BRD4,CENPF,CHD4,CHD7,CHD8,EP300,FOXO3,INSM1,JARID2,MED1,NCOA6,NKX2-2,PBRM1,SMARCA4,SMARCC1,TOP1,TOP2B,TOX3,TPR
CC: mitochondrial ribosome [-4:15/24]	-4	GO:0005761	15	24	2.4e-12	12.5	0.55	ICT1,MRPL11,MRPL12,MRPL13,MRPL34,MRPL35,MRPL39,MRPL42,MRPL48,MRPL49,MRPS11,MRPS15,MRPS33,MRPS7,NDUFA7
CC: respiratory chain complex [-4:9/19]	-4	GO:0098803	9	19	1.7e-07	6.3	0.51	NDUFA13,NDUFA2,NDUFA3,NDUFA7,NDUFA9,NDUFB5,NDUFB7,NDUFS4,NDUFS8
BP: mitotic spindle organization [5:13/23]	5	GO:0007052	13	23	2.1e-08	9.2	0.73	AURKB,CHEK2,KIF11,KIF23,KIF4A,NDC80,PRC1,RACGAP1,RAN,SPC25,STIL,STMN1,TTK
BP: mitotic sister chromatid segregation [5:13/31]	5	GO:0000070	13	31	8.8e-09	8.8	0.77	CCNB1,CDCA8,CENPE,KIF14,KIF2C,NCAPG,NDC80,NUSAP1,PLK1,SMC2,SMC4,SPAG5,ZWINT
BP: glutamate secretion [6:6/15]	6	GO:0014047	6	15	8e-09	55.6	0.61	RAB3A,SLC17A7,SNAP25,STX1A,STXBP1,SYT1
BP: response to type I interferon [-6:21/44]	-6	GO:0034340	21	44	2e-12	13.9	0.62	BST2,HLA-B,HLA-C,HLA-E,IFI27,IFI35,IFI6,IFIT1,IFIT3,IFITM1,IRF9,ISG15,MX1,MX2,OAS1,OAS2,OAS3,RSAD2,STAT1,USP18,XAF1
CC: ion channel complex [7:13/50]	7	GO:0034702	13	50	1e-07	5.3	0.28	CACNB2,CACNG3,CALM1,DLG2,GRIA1,GRIA2,KCNIP1,KCNJ16,KCNJ6,PDE4B,SCN3B,SNAP25,VAMP2
MF: collagen binding [10:8/30]	10	GO:0005518	8	30	9.9e-07	7.9	0.44	CTSK,FN1,LUM,NID1,NID2,PCOLCE,THBS1,VWF
BP: neg. regulation of viral genome replication [-10:12/24]	-10	GO:0045071	12	24	4.7e-15	100	0.61	BST2,IFIT1,IFITM1,IFITM2,IFITM3,ISG15,MX1,OAS1,OAS3,OASL,PLSCR1,RSAD2
CC: MCM complex [-10:5/6]	-10	GO:0042555	5	6	4.1e-07	25.4	0.7	MCM2,MCM3,MCM4,MCM5,MCM7
CC: cornified envelope [11:5/6]	11	GO:0001533	5	6	4.9e-07	12.6	0.48	CSTA,DSP,SCEL,SPRR1A,SPRR1B
BP: epidermis development [11:22/55]	11	GO:0008544	22	55	7.5e-17	7.9	0.58	BNC1,CDH3,DSP,ELF3,FOXE1,GRHL2,KLK7,KRT14,KRT15,KRT16,KRT17,KRT5,LAMA3,LAMB3,PTHLH,S100A7,SCEL,SPINK5,SPRR1A,SPRR1B,SPRR3,ZNF750
CC: microfibril [-11:5/5]	-11	GO:0001527	5	5	2.8e-07	20.3	0.32	FBN1,FBN2,LTBP1,MFAP2,MFAP4
BP: response to virus [-11:18/69]	-11	GO:0009615	18	69	2.6e-20	17.8	0.63	BST2,DDX58,IFI44,IFIT1,IFIT2,IFIT3,IFITM1,ISG15,MX1,MX2,OAS1,OAS2,OAS3,OASL,PTPRC,RSAD2,TLR3,TRIM22
BP: regulation of vasculature development [12:23/89]	12	GO:1901342	23	89	7.2e-07	3	0.11	AQP1,BMP4,CD34,COL4A2,CYP1B1,EMP2,GATA6,GPR124,HEY2,KDR,PTPRM,RAMP2,RRAS,SASH1,SEMA5A,SERPINF1,SPARC,SRPX2,SULF1,THBS2,TMEM100,TWIST1,WNT5A
BP: response to IFN-gamma [-12:18/69]	-12	GO:0034341	18	69	6.1e-08	3.8	0.45	BST2,CD44,FCGR1A,GBP1,GBP2,GCH1,HCK,HLA-B,HLA-C,ICAM1,IFI30,IRF1,IRF7,IRF9,OAS1,SLC11A1,STAT1,TRIM22
BP: regulation of collagen metabolic process [13:5/8]	13	GO:0010712	5	8	1.5e-07	13.2	0.27	BMP4,FAP,MFAP4,TGFB1,TGFB3
BP: keratinocyte differentiation [15:5/18]	15	GO:0030216	5	18	3.6e-08	50.5	0.81	KRT16,S100A7,SPRR1A,SPRR1B,SPRR3
BP: alpha-amino acid metabolic process [-16:23/89]	-16	GO:1901605	23	89	7.8e-07	3.2	0.08	ALDH6A1,ALDH7A1,ASL,ASPA,ASRGL1,CDO1,CPS1,CTH,DLD,DPEP1,EGLN1,EGLN3,GOT1,MSRA,MTHFD1,NOX4,PADI2,PCBD1,PIPOX,PLA2G5,PLOD1,PRODH,PSAT1
BP: axon ensheathment [17:5/20]	17	GO:0008366	5	20	2.4e-08	42.9	0.6	KLK6,MAL,MBP,PLP1,SIRT2
BP: membrane raft assembly [-19:5/7]	-19	GO:0001765	5	7	2.1e-07	23.2	0.31	CAV1,CAV2,EMP2,RFTN1,S100A10
BP: collagen fibril organization [-20:5/15]	-20	GO:0030199	5	15	9.2e-07	8.6	0.72	COL1A1,COL3A1,COL5A1,CYP1B1,LUM
BP: anaphase-promoting complex-dependent proteasomal ubiquitin-dependent protein catabolic process [-23:11/36]	-23	GO:0031145	11	36	2e-07	4.4	0.69	AURKB,BUB1B,CCNB1,CDC20,FBXO5,MAD2L1,PSMA4,PSMA7,PTTG1,SKP2,UBE2C
